# Supplementary material for: N-Isopropyl­benzamide
Source: Acta Crystallogr Sect E Struct Rep Online. 2008 May 7;64(Pt 6):o1005. doi: 10.1107/S1600536808012804 (PMC2961603; doi:10.1107/S1600536808012804)
Supplement: Supplementary file 2 [file e-64-o1005-Isup2.hkl]

# 
# h,k,l, Fc-squared, Fo-squared, sigma(Fo-squared) and status flag 
# 
data_I
_shelx_title ' k08146 in P2(1)' 
_shelx_refln_list_code          4 
_shelx_F_calc_maximum       51.32 
_exptl_crystal_F_000       176.00 
_reflns_d_resolution_high  0.8404 
 
loop_ 
 _symmetry_equiv_pos_as_xyz 
 'x, y, z' 
 '-x, y+1/2, -z' 
 
_cell_length_a     5.0093 
_cell_length_b    10.1250 
_cell_length_c     9.6714 
_cell_angle_alpha  90.000 
_cell_angle_beta  104.133 
_cell_angle_gamma  90.000 
 
_shelx_F_squared_multiplier     1.000 
 
loop_ 
 _refln_index_h 
 _refln_index_k 
 _refln_index_l 
 _refln_F_squared_calc 
 _refln_F_squared_meas 
 _refln_F_squared_sigma 
 _refln_observed_status 
   1   0   0      209.12      200.59      8.19 o 
   2   0   0      313.21      343.83     16.81 o 
   3   0   0      187.36      209.61     12.26 o 
   4   0   0       15.81       16.49      2.70 o 
   5   0   0       19.65       20.20      5.44 o 
   1   1   0      950.57      906.10     25.52 o 
   2   1   0      174.28      191.69      7.16 o 
   3   1   0      124.28      146.41      6.44 o 
   4   1   0        7.34        7.78      1.39 o 
   5   1   0       12.49       15.23      2.90 o 
   0   2   0      113.06      141.52     10.20 o 
   1   2   0     1194.30     1260.87     25.85 o 
   2   2   0       63.05       66.37      2.45 o 
   3   2   0       84.51       95.34      4.57 o 
   4   2   0       15.57       15.75      1.76 o 
   5   2   0        3.73        2.43      2.49 o 
   1   3   0       76.50       77.69      2.69 o 
   2   3   0      219.47      253.95      8.31 o 
   3   3   0        0.18       -0.21      0.99 o 
   4   3   0       34.01       44.37      3.58 o 
   5   3   0       33.41       41.61      8.00 o 
   0   4   0      437.39      682.01     22.05 o 
   1   4   0       76.72       82.84      2.92 o 
   2   4   0      242.09      251.43      7.71 o 
   3   4   0       28.16       26.32      2.27 o 
   4   4   0        5.13        3.07      1.42 o 
   5   4   0        8.13        5.88      2.71 o 
   1   5   0       68.64       86.76      3.25 o 
   2   5   0       40.89       39.71      2.02 o 
   3   5   0       13.52       12.95      1.44 o 
   4   5   0       17.64       18.21      3.67 o 
   5   5   0       14.19       16.68      3.38 o 
   0   6   0       83.33      108.07      7.61 o 
   1   6   0        0.67        2.15      0.76 o 
   2   6   0       21.17       23.44      2.70 o 
   3   6   0       17.98       16.60      1.53 o 
   4   6   0        9.69        8.26      1.76 o 
   5   6   0        2.61        9.76      2.94 o 
   1   7   0       14.94       18.57      2.38 o 
   2   7   0        8.28        6.41      1.22 o 
   3   7   0       16.70       17.88      2.79 o 
   4   7   0        3.37        5.81      2.58 o 
   0   8   0      100.62      143.39      8.45 o 
   1   8   0       73.94       81.91      4.04 o 
   2   8   0       38.76       38.55      2.69 o 
   3   8   0       11.75        9.90      1.64 o 
   4   8   0        1.03        4.45      3.70 o 
   1   9   0       33.94       36.55      4.37 o 
   2   9   0       55.11       53.65      3.55 o 
   3   9   0        9.75       11.33      2.23 o 
   0  10   0       37.14       49.67      4.24 o 
   1  10   0        0.44        1.80      1.49 o 
   2  10   0       10.71       12.73      3.23 o 
   3  10   0        4.31        4.95      5.44 o 
   1  11   0       32.84       42.73      4.19 o 
   2  11   0        1.46        0.99      4.21 o 
   0  12   0       17.82       28.02      5.44 o 
  -5   0   1       15.52        8.35      4.43 o 
  -4   0   1       77.21       82.85      5.58 o 
  -3   0   1        1.49       -0.81      1.18 o 
  -2   0   1      742.33      738.65     25.12 o 
  -1   0   1      430.68      365.43     13.11 o 
   1   0   1        0.54        0.80      0.59 o 
   2   0   1      105.87       99.54      4.91 o 
   3   0   1       59.40       58.09      4.57 o 
   4   0   1        0.06       -2.20      2.32 o 
   5   0   1        5.24        3.70      2.72 o 
  -5   1   1        1.52       -0.08      2.09 o 
  -4   1   1       12.47        9.56      1.81 o 
  -3   1   1       14.35       14.08      1.44 o 
  -2   1   1       42.92       43.71      1.87 o 
  -1   1   1     1336.46     1221.35     27.34 o 
   0   1   1     1529.32     1336.04     38.14 o 
   1   1   1     2634.14     2271.76     44.71 o 
   2   1   1       75.24       73.99      2.98 o 
   3   1   1       66.40       70.99      3.38 o 
   4   1   1        7.55        9.18      1.53 o 
   5   1   1       14.41       16.10      3.59 o 
  -5   2   1       48.11       57.82      5.56 o 
  -4   2   1       13.63       11.34      1.57 o 
  -3   2   1      126.17      143.30      5.88 o 
  -2   2   1      142.58      138.29      5.38 o 
  -1   2   1      189.32      192.15      6.95 o 
   0   2   1     1674.51     1482.13     42.29 o 
   1   2   1     1628.01     1487.81     29.01 o 
   2   2   1       68.38       62.57      2.88 o 
   3   2   1       67.75       67.82      3.53 o 
   4   2   1       29.39       25.65      2.38 o 
   5   2   1        1.12       -2.35      2.35 o 
  -5   3   1        4.63        2.10      1.76 o 
  -4   3   1        0.79       -0.29      1.16 o 
  -3   3   1       11.21        9.10      2.07 o 
  -2   3   1      158.73      153.98      5.88 o 
  -1   3   1       65.98       64.67      3.31 o 
   0   3   1      280.40      265.42      7.07 o 
   1   3   1      284.72      273.20      7.11 o 
   2   3   1      145.82      139.03      4.61 o 
   3   3   1       45.76       43.67      2.51 o 
   4   3   1       18.26       18.97      2.08 o 
   5   3   1        6.07        3.30      2.73 o 
  -5   4   1       10.14        2.63      6.25 o 
  -4   4   1       67.60       63.12      3.87 o 
  -3   4   1       15.72       17.18      2.57 o 
  -2   4   1      263.48      286.83      7.71 o 
  -1   4   1      106.92      107.01      3.21 o 
   0   4   1      419.41      440.87     11.73 o 
   1   4   1       10.20        9.17      0.82 o 
   2   4   1       99.16       92.97      2.86 o 
   3   4   1        1.12        0.38      1.04 o 
   4   4   1        9.57       10.19      1.67 o 
   5   4   1       12.18       11.36      7.00 o 
  -5   5   1        2.17        2.08      2.76 o 
  -4   5   1        6.87        6.94      1.91 o 
  -3   5   1        0.41       -0.45      1.08 o 
  -2   5   1        5.57        4.67      1.62 o 
  -1   5   1        2.79        4.38      0.81 o 
   0   5   1      177.52      193.83      5.70 o 
   1   5   1       29.32       26.58      1.23 o 
   2   5   1      131.14      135.92      5.89 o 
   3   5   1       95.06      105.02      5.09 o 
   4   5   1        2.81        3.79      1.33 o 
   5   5   1       16.92       14.97      3.82 o 
  -5   6   1       22.21       21.85      4.56 o 
  -4   6   1        2.57        2.46      2.08 o 
  -3   6   1        9.86        9.83      1.47 o 
  -2   6   1       10.67        8.69      1.20 o 
  -1   6   1       39.21       36.26      3.42 o 
   0   6   1       27.33       29.74      1.69 o 
   1   6   1       35.15       33.79      2.13 o 
   2   6   1       47.72       43.19      3.11 o 
   3   6   1       12.63       11.59      1.53 o 
   4   6   1       10.42       11.87      1.99 o 
  -4   7   1        7.45        4.93      1.99 o 
  -3   7   1       24.87       21.15      2.02 o 
  -2   7   1       10.84        9.07      2.14 o 
  -1   7   1       68.26       72.40      5.90 o 
   0   7   1       81.43       88.37      3.48 o 
   1   7   1       37.90       39.89      1.86 o 
   2   7   1      128.66      131.59      7.14 o 
   3   7   1       43.60       38.29      4.45 o 
   4   7   1        2.21        1.19      1.15 o 
  -4   8   1        3.02        4.92      2.08 o 
  -3   8   1        1.06        2.25      1.98 o 
  -2   8   1       32.28       33.61      2.38 o 
  -1   8   1        1.39        1.55      0.93 o 
   0   8   1       32.55       32.20      2.45 o 
   1   8   1       66.70       69.44      3.31 o 
   2   8   1       27.89       23.74      2.36 o 
   3   8   1        2.66        1.45      0.80 o 
   4   8   1        4.53       10.17      5.96 o 
  -3   9   1        0.05        2.96      1.90 o 
  -2   9   1       22.43       21.75      2.02 o 
  -1   9   1       21.50       22.07      2.84 o 
   0   9   1       55.70       59.29      4.23 o 
   1   9   1        5.09        4.88      1.16 o 
   2   9   1        2.64        2.11      0.98 o 
   3   9   1       17.08       10.65      5.19 o 
  -3  10   1       22.06       23.47      6.93 o 
  -2  10   1        9.26        7.42      1.72 o 
  -1  10   1       13.29       12.70      2.12 o 
   0  10   1       58.35       61.37      4.91 o 
   1  10   1       16.37       14.80      1.88 o 
   2  10   1        0.13        5.94      4.95 o 
   3  10   1        2.97        2.48      3.97 o 
  -2  11   1       11.85       23.04      3.26 o 
  -1  11   1        2.63        1.35      2.59 o 
   0  11   1        2.88        1.89      3.43 o 
   1  11   1        8.12        8.98      2.22 o 
   2  11   1        1.60       11.90      5.70 o 
   0  12   1        9.80       13.27      4.99 o 
  -5   0   2        0.31       -0.99      3.44 o 
  -4   0   2       19.96       27.54      3.60 o 
  -3   0   2        8.05        5.65      2.69 o 
  -2   0   2       27.47       28.62      2.81 o 
  -1   0   2       34.27       31.38      1.65 o 
   0   0   2      193.96      161.44      6.90 o 
   1   0   2        7.37       10.17      1.84 o 
   2   0   2       30.80       30.17      2.01 o 
   3   0   2       22.52       17.83      2.63 o 
   4   0   2       22.71       22.89      2.79 o 
   5   0   2        9.62       14.67      4.47 o 
  -5   1   2       12.81       12.82      2.83 o 
  -4   1   2       43.11       50.68      3.13 o 
  -3   1   2        7.58        7.59      1.18 o 
  -2   1   2      174.98      166.38      5.80 o 
  -1   1   2      224.98      194.24      6.12 o 
   0   1   2      454.96      384.73      9.54 o 
   1   1   2       22.09       19.65      1.12 o 
   2   1   2       27.22       26.39      1.59 o 
   3   1   2       33.22       37.43      2.37 o 
   4   1   2        4.16        2.33      1.82 o 
   5   1   2        4.77        5.56      2.98 o 
  -5   2   2       10.86       14.02      3.36 o 
  -4   2   2        5.33        4.84      1.26 o 
  -3   2   2       57.37       60.86      2.71 o 
  -2   2   2        5.35        5.72      0.99 o 
  -1   2   2      305.95      296.96      8.08 o 
   0   2   2     1090.41      992.34     24.09 o 
   1   2   2      106.89       99.61      3.08 o 
   2   2   2       93.51       89.90      3.11 o 
   3   2   2        8.32        7.54      1.15 o 
   4   2   2       10.04       11.38      1.74 o 
   5   2   2       16.43       18.65      3.64 o 
  -5   3   2       39.34       37.97      4.96 o 
  -4   3   2       25.55       24.50      2.18 o 
  -3   3   2       29.89       28.59      2.20 o 
  -2   3   2      161.92      176.24      5.44 o 
  -1   3   2       41.45       40.64      1.77 o 
   0   3   2      284.03      263.47      7.51 o 
   1   3   2      489.12      453.52     16.44 o 
   2   3   2      279.23      292.29      8.40 o 
   3   3   2       16.52       16.03      1.33 o 
   4   3   2       47.83       51.54      3.35 o 
   5   3   2        1.25        1.17      3.36 o 
  -5   4   2        6.74        6.67      2.63 o 
  -4   4   2       15.03       15.35      1.93 o 
  -3   4   2        6.05        7.19      1.31 o 
  -2   4   2        1.08        3.83      1.11 o 
  -1   4   2       34.93       36.78      1.72 o 
   0   4   2      262.37      259.44      6.67 o 
   1   4   2      488.67      527.29     19.06 o 
   2   4   2       56.89       56.27      2.37 o 
   3   4   2        9.23        6.46      1.34 o 
   4   4   2        5.38        5.47      1.89 o 
   5   4   2        9.30       11.50      6.25 o 
  -5   5   2        6.90       10.65      3.53 o 
  -4   5   2       63.70       61.13      5.97 o 
  -3   5   2        4.71        5.41      1.32 o 
  -2   5   2       80.62       81.46      3.28 o 
  -1   5   2      165.04      179.12      5.85 o 
   0   5   2      322.81      333.43      8.77 o 
   1   5   2       10.62       10.60      1.81 o 
   2   5   2       20.97       18.77      1.35 o 
   3   5   2      191.65      203.53      7.77 o 
   4   5   2       10.40        7.04      1.57 o 
  -5   6   2        4.83        0.82      2.48 o 
  -4   6   2        8.01        8.47      2.02 o 
  -3   6   2       35.12       32.22      2.76 o 
  -2   6   2       10.69       10.24      1.20 o 
  -1   6   2      144.03      159.51      7.03 o 
   0   6   2       41.57       39.28      1.73 o 
   1   6   2       47.00       48.55      4.31 o 
   2   6   2      184.86      180.94     14.92 o 
   3   6   2       84.18       80.14      4.47 o 
   4   6   2        5.84        4.88      1.77 o 
  -4   7   2        0.51       -0.74      2.34 o 
  -3   7   2       15.90       13.29      2.61 o 
  -2   7   2       23.87       26.74      2.19 o 
  -1   7   2        5.62        6.05      1.14 o 
   0   7   2       22.87       23.02      1.67 o 
   1   7   2       20.45       16.53      1.84 o 
   2   7   2       50.20       44.61      5.63 o 
   3   7   2        6.25        6.95      3.49 o 
   4   7   2        7.85       12.72      4.50 o 
  -4   8   2        0.39       -0.51      3.44 o 
  -3   8   2        2.51        1.33      1.49 o 
  -2   8   2       17.13       15.88      2.64 o 
  -1   8   2       16.65       15.51      1.56 o 
   0   8   2        9.72        9.26      1.51 o 
   1   8   2        4.96        4.88      0.72 o 
   2   8   2        6.65        9.38      2.66 o 
   3   8   2       12.28        7.70      4.21 o 
  -3   9   2        3.96        0.00      1.90 o 
  -2   9   2       58.92       66.48      6.57 o 
  -1   9   2        2.70        1.66      1.21 o 
   0   9   2       26.69       28.50      2.12 o 
   1   9   2       49.02       43.60      4.53 o 
   2   9   2       17.71       19.79      5.19 o 
   3   9   2        1.35       -2.24      3.73 o 
  -3  10   2        2.39        2.27      2.54 o 
  -2  10   2        3.11        3.19      2.58 o 
  -1  10   2       11.58       10.61      2.75 o 
   0  10   2        0.14        0.50      1.48 o 
   1  10   2        5.41        4.84      1.42 o 
   2  10   2        0.64       -2.72      4.71 o 
  -2  11   2       15.59       13.83      2.94 o 
  -1  11   2        1.20       -0.94      2.11 o 
   0  11   2       18.19       17.58      3.67 o 
   1  11   2        4.75        8.13      4.18 o 
  -5   0   3        1.28        5.87      3.92 o 
  -4   0   3       20.67       14.67      2.77 o 
  -3   0   3        0.17       -1.24      1.24 o 
  -2   0   3       65.78       67.90      4.35 o 
  -1   0   3       77.57       73.60      4.43 o 
   0   0   3      342.05      306.35     11.51 o 
   1   0   3       79.72       71.98      4.41 o 
   2   0   3        1.66        0.88      1.18 o 
   3   0   3       11.89       13.78      2.44 o 
   4   0   3        0.73       -0.45      1.74 o 
   5   0   3        2.08        0.51      5.00 o 
  -5   1   3       37.01       46.19      5.88 o 
  -4   1   3       57.71       59.06      3.83 o 
  -3   1   3       10.45        8.41      1.32 o 
  -2   1   3      200.90      209.50      6.37 o 
  -1   1   3       34.70       29.43      2.06 o 
   0   1   3      232.02      204.08      5.98 o 
   1   1   3        4.82        7.82      1.16 o 
   2   1   3       29.67       29.23      1.78 o 
   3   1   3       21.85       21.42      2.09 o 
   4   1   3       16.61       16.35      2.22 o 
   5   1   3       26.51       26.01      4.33 o 
  -5   2   3       48.77       51.41      5.31 o 
  -4   2   3       48.90       49.29      2.95 o 
  -3   2   3        0.14       -0.08      0.90 o 
  -2   2   3      225.85      228.97      7.43 o 
  -1   2   3       65.30       59.98      2.68 o 
   0   2   3      619.80      593.28     16.09 o 
   1   2   3      105.88       99.67      3.17 o 
   2   2   3       32.77       32.16      1.70 o 
   3   2   3       14.88       14.07      1.96 o 
   4   2   3        9.38        6.30      2.28 o 
   5   2   3        4.30        0.87      2.64 o 
  -5   3   3        1.30       -0.17      2.77 o 
  -4   3   3       12.99       10.37      1.72 o 
  -3   3   3       59.05       57.99      3.17 o 
  -2   3   3       72.11       69.08      2.92 o 
  -1   3   3        9.99        8.03      0.89 o 
   0   3   3      305.55      310.90      7.92 o 
   1   3   3      354.42      358.09      8.88 o 
   2   3   3       36.05       33.43      1.77 o 
   3   3   3       13.53       14.45      2.26 o 
   4   3   3        8.78       10.60      1.99 o 
   5   3   3        1.46        6.56      3.17 o 
  -5   4   3       17.10       13.42      3.30 o 
  -4   4   3       12.14       10.23      1.75 o 
  -3   4   3       66.54       64.58      3.38 o 
  -2   4   3       68.44       66.94      2.87 o 
  -1   4   3       90.43       96.72      3.65 o 
   0   4   3      354.66      373.35      9.34 o 
   1   4   3      126.87      125.15      6.93 o 
   2   4   3      110.27      103.82      4.96 o 
   3   4   3      218.31      244.46      7.98 o 
   4   4   3       30.72       33.57      3.71 o 
  -5   5   3        5.53        8.87      7.72 o 
  -4   5   3        2.62        1.76      1.59 o 
  -3   5   3        9.03        8.26      1.28 o 
  -2   5   3        4.57        3.94      1.07 o 
  -1   5   3        5.17        3.74      0.78 o 
   0   5   3      130.12      125.85      3.66 o 
   1   5   3       13.88       14.19      2.15 o 
   2   5   3      146.91      143.34      9.05 o 
   3   5   3       22.09       21.72      1.43 o 
   4   5   3        5.67        5.35      1.92 o 
  -5   6   3        0.94        6.59      4.91 o 
  -4   6   3       12.38        8.26      2.96 o 
  -3   6   3        9.88       10.71      2.49 o 
  -2   6   3       58.67       54.52      5.14 o 
  -1   6   3       42.38       45.66      2.16 o 
   0   6   3      154.16      150.00      4.62 o 
   1   6   3       24.46       25.70      2.68 o 
   2   6   3        0.52        2.07      1.82 o 
   3   6   3       11.52        8.47      4.98 o 
   4   6   3       21.23       17.27      7.26 o 
  -4   7   3       21.61       19.39      4.70 o 
  -3   7   3        2.09       -0.13      1.20 o 
  -2   7   3       38.99       38.60      3.27 o 
  -1   7   3       11.08        8.31      1.81 o 
   0   7   3       39.87       36.30      2.06 o 
   1   7   3       15.84       13.01      2.77 o 
   2   7   3       10.13       10.51      3.62 o 
   3   7   3       31.11       24.60      5.72 o 
   4   7   3        7.28        1.25      5.99 o 
  -4   8   3        0.63       -0.55      2.68 o 
  -3   8   3       18.71       14.25      2.14 o 
  -2   8   3       34.15       38.67      2.98 o 
  -1   8   3       20.60       24.31      1.89 o 
   0   8   3        9.48        8.28      1.21 o 
   1   8   3       43.99       47.78      8.44 o 
   2   8   3       13.69       13.11      5.44 o 
   3   8   3        7.82        7.96      3.73 o 
  -3   9   3        5.83        1.67      2.30 o 
  -2   9   3        4.52        2.66      1.46 o 
  -1   9   3        9.90       12.00      2.56 o 
   0   9   3        9.85       10.49      1.40 o 
   1   9   3        8.63       14.79      4.45 o 
   2   9   3        2.68        2.48      3.22 o 
   3   9   3        1.78       -0.75      5.46 o 
  -3  10   3        1.10       -1.95      2.59 o 
  -2  10   3       18.41       20.32      3.29 o 
  -1  10   3       24.84       26.60      2.64 o 
   0  10   3        0.72       -0.22      1.11 o 
   1  10   3        7.41        7.38      4.43 o 
   2  10   3        0.83       -4.21      4.21 o 
  -2  11   3       10.61        8.90      3.70 o 
  -1  11   3        1.11        1.37      2.16 o 
   0  11   3        0.85       -1.47      4.40 o 
   1  11   3        1.48        3.94      3.20 o 
  -5   0   4      132.45      153.85     14.02 o 
  -4   0   4      235.75      252.46     28.52 o 
  -3   0   4        1.29        2.90      2.93 o 
  -2   0   4       75.14       83.94      5.04 o 
  -1   0   4     1079.09     1106.53     34.91 o 
   1   0   4      153.60      148.69     12.92 o 
   2   0   4       20.33       20.98      2.01 o 
   3   0   4       32.12       49.44      6.10 o 
   4   0   4        0.27        1.53      2.50 o 
  -5   1   4       21.55       21.93      3.46 o 
  -4   1   4       50.26       52.84      3.05 o 
  -3   1   4       78.99       73.49      3.76 o 
  -2   1   4       31.66       51.83      3.52 o 
  -1   1   4       26.71       35.20      2.67 o 
   0   1   4      159.23      146.22      4.52 o 
   1   1   4      275.77      276.63      8.91 o 
   2   1   4       59.43       61.94      2.81 o 
   3   1   4       25.54       32.18      2.21 o 
   4   1   4        8.02        6.32      1.79 o 
  -5   2   4        7.61        6.61      2.42 o 
  -4   2   4       52.67       56.02      3.68 o 
  -3   2   4       12.99        9.23      1.96 o 
  -2   2   4      334.74      345.04      9.03 o 
  -1   2   4       52.31       53.25      2.30 o 
   0   2   4       53.76       55.97      4.11 o 
   1   2   4       93.53      118.58     12.64 o 
   2   2   4       13.02       15.85      1.84 o 
   3   2   4       11.78       13.93      2.11 o 
   4   2   4       34.49       46.78      3.75 o 
  -5   3   4       10.23       18.41      3.20 o 
  -4   3   4       27.46       25.22      3.22 o 
  -3   3   4       26.89       23.73      2.09 o 
  -2   3   4       86.87       90.92      3.74 o 
  -1   3   4       55.87       89.11      7.28 o 
   0   3   4      355.26      401.75     11.42 o 
   1   3   4       91.58       94.99      4.69 o 
   2   3   4       12.39       13.19      1.31 o 
   3   3   4       96.74      102.58      4.28 o 
   4   3   4       18.49       16.82      2.87 o 
  -5   4   4        4.43        6.24      3.29 o 
  -4   4   4       11.51        5.36      3.23 o 
  -3   4   4        2.55        3.02      1.16 o 
  -2   4   4       63.36       62.61      3.25 o 
  -1   4   4       33.10       33.74      3.55 o 
   0   4   4       45.97       47.09      1.91 o 
   1   4   4       54.64       61.39      3.76 o 
   2   4   4       19.67       20.71      1.12 o 
   3   4   4       14.92       16.30      2.05 o 
   4   4   4        1.46        4.50      2.39 o 
  -5   5   4        6.75       13.30      4.86 o 
  -4   5   4        2.36        0.37      2.57 o 
  -3   5   4        1.47        1.57      1.25 o 
  -2   5   4       43.38       53.64      4.03 o 
  -1   5   4       31.85       34.54      1.83 o 
   0   5   4       20.54       21.14      1.27 o 
   1   5   4      131.95      152.30     11.99 o 
   2   5   4       12.25        7.37      3.54 o 
   3   5   4       23.42       19.32      3.15 o 
   4   5   4        8.10        6.78      4.26 o 
  -5   6   4        5.85        6.95      3.20 o 
  -4   6   4       16.34       13.87      2.58 o 
  -3   6   4        0.87        0.80      1.22 o 
  -2   6   4       23.12       23.19      1.95 o 
  -1   6   4        6.75       10.49      1.39 o 
   0   6   4       52.77       49.66      2.00 o 
   1   6   4        7.56       12.93      2.17 o 
   2   6   4        0.52       -1.86      2.13 o 
   3   6   4       26.48       28.38      5.72 o 
   4   6   4        1.12        8.03      5.53 o 
  -4   7   4        0.22       -0.63      2.21 o 
  -3   7   4        5.72        8.35      1.91 o 
  -2   7   4       40.60       43.25      5.77 o 
  -1   7   4       23.62       26.41      2.18 o 
   0   7   4       53.24       56.45      2.69 o 
   1   7   4       27.35       23.69      3.74 o 
   2   7   4        0.84       -3.70      4.69 o 
   3   7   4        0.90        4.23      4.23 o 
  -4   8   4       21.00       16.61      7.24 o 
  -3   8   4       29.68       41.46      7.12 o 
  -2   8   4       14.89       16.05      2.94 o 
  -1   8   4       33.75       34.58      3.30 o 
   0   8   4        9.24        8.94      1.90 o 
   1   8   4       32.50       30.54      5.92 o 
   2   8   4        2.65        6.93      4.95 o 
   3   8   4        2.71        2.24      3.73 o 
  -3   9   4       24.59       26.74      4.01 o 
  -2   9   4       14.29       11.67      2.17 o 
  -1   9   4       12.88       10.46      1.62 o 
   0   9   4        8.89        8.12      3.35 o 
   1   9   4        0.50        4.18      3.44 o 
   2   9   4        2.32        6.66      5.19 o 
  -3  10   4        0.56        3.61      2.85 o 
  -2  10   4        5.30        4.18      2.27 o 
  -1  10   4        1.68        2.40      1.99 o 
   0  10   4        0.53        1.66      0.93 o 
   1  10   4        0.28        3.94      5.92 o 
   2  10   4        6.51        1.23      5.19 o 
  -1  11   4        1.48        2.64      3.20 o 
   0  11   4        8.04        5.63      3.17 o 
  -5   0   5        0.02       -0.24      3.42 o 
  -4   0   5       18.08       15.73      3.85 o 
  -3   0   5        2.75        1.30      1.41 o 
  -2   0   5      175.28      191.68      9.06 o 
  -1   0   5       16.95       19.27      1.99 o 
   0   0   5       10.53        8.23      2.84 o 
   1   0   5      100.24      101.77      5.68 o 
   2   0   5       13.63       11.77      1.99 o 
   3   0   5       46.30       50.63      5.33 o 
   4   0   5        9.54        4.02      4.52 o 
  -5   1   5       50.90       56.74      7.76 o 
  -4   1   5      106.79      121.14      5.58 o 
  -3   1   5       17.92       16.62      1.56 o 
  -2   1   5      140.55      143.29      5.42 o 
  -1   1   5      257.08      278.59      8.72 o 
   0   1   5       93.84       91.39      3.38 o 
   1   1   5       23.65       27.63      1.75 o 
   2   1   5       48.90       47.40      2.68 o 
   3   1   5       40.57       44.45      2.95 o 
   4   1   5       13.35       11.24      3.10 o 
  -5   2   5        6.42        0.90      2.80 o 
  -4   2   5       97.63      110.35      5.59 o 
  -3   2   5      107.95      109.69      4.74 o 
  -2   2   5       25.01       20.79      1.63 o 
  -1   2   5       34.51       40.57      1.93 o 
   0   2   5      108.18      107.35      3.62 o 
   1   2   5       12.74       13.84      1.36 o 
   2   2   5        8.05        7.70      1.60 o 
   3   2   5        3.10        2.24      1.35 o 
   4   2   5       12.30       10.15      2.29 o 
  -5   3   5        7.07        9.10      4.24 o 
  -4   3   5       14.94       10.69      2.10 o 
  -3   3   5       67.16       68.02      3.72 o 
  -2   3   5       51.27       52.50      3.21 o 
  -1   3   5       44.03       43.06      2.24 o 
   0   3   5       67.18       70.10      3.11 o 
   1   3   5       29.74       27.52      1.48 o 
   2   3   5        2.85        2.19      0.85 o 
   3   3   5       11.86       10.04      1.58 o 
   4   3   5        5.35        3.59      3.86 o 
  -5   4   5        1.57        3.25      3.27 o 
  -4   4   5        1.19       -0.22      2.01 o 
  -3   4   5       18.45       18.10      1.93 o 
  -2   4   5       24.21       23.42      1.94 o 
  -1   4   5        9.87        8.48      0.98 o 
   0   4   5       17.34       15.77      1.22 o 
   1   4   5       49.38       53.77      2.12 o 
   2   4   5        8.41        8.16      0.72 o 
   3   4   5        2.92        1.90      1.01 o 
   4   4   5        3.14       -3.54      3.54 o 
  -5   5   5        4.65        5.83     11.10 o 
  -4   5   5       23.28       24.57      3.81 o 
  -3   5   5       10.34        7.14      1.62 o 
  -2   5   5       28.88       28.36      2.42 o 
  -1   5   5       60.22       56.56      2.64 o 
   0   5   5       17.60       14.47      1.24 o 
   1   5   5       73.17       81.40      5.64 o 
   2   5   5       12.75       10.67      3.18 o 
   3   5   5       11.71       10.22      4.50 o 
  -4   6   5        0.30        1.23      4.40 o 
  -3   6   5       10.70        6.12      3.73 o 
  -2   6   5       16.91       15.15      2.29 o 
  -1   6   5       35.35       33.55      2.09 o 
   0   6   5       40.21       39.67      1.91 o 
   1   6   5       19.77       18.43      6.39 o 
   2   6   5        4.53        4.21      3.70 o 
   3   6   5        4.88        6.97      5.24 o 
  -4   7   5       29.82       37.10      6.12 o 
  -3   7   5       22.04       23.74      5.49 o 
  -2   7   5      102.40      105.88      7.15 o 
  -1   7   5       17.04       14.97      2.10 o 
   0   7   5       15.20       11.84      1.45 o 
   1   7   5       30.54       23.67      5.44 o 
   2   7   5        5.82        2.24      2.96 o 
   3   7   5        3.07       11.71      6.23 o 
  -4   8   5        5.10        6.67      2.70 o 
  -3   8   5       16.29       18.36      2.57 o 
  -2   8   5        8.85        9.89      1.59 o 
  -1   8   5       21.56       18.09      1.87 o 
   0   8   5        9.28       11.81      4.43 o 
   1   8   5        9.68       16.26      4.18 o 
   2   8   5        0.46       -3.22      4.95 o 
  -3   9   5        1.69        3.74      1.89 o 
  -2   9   5        0.63        1.76      1.84 o 
  -1   9   5        3.31        2.00      1.16 o 
   0   9   5        6.52        5.65      5.15 o 
   1   9   5        9.00        5.41      4.43 o 
   2   9   5        8.02       11.35      6.18 o 
  -2  10   5       11.96       11.83      4.09 o 
  -1  10   5        4.37        3.20      2.23 o 
   0  10   5        9.62        3.44      4.67 o 
   1  10   5        6.67       -2.21      3.94 o 
  -5   0   6        9.27       13.64      5.84 o 
  -4   0   6        3.38       -1.95      2.19 o 
  -3   0   6        2.01        1.58      3.29 o 
  -2   0   6       62.03       62.72      4.47 o 
  -1   0   6       21.06       23.44      2.44 o 
   0   0   6       10.03       12.49      2.61 o 
   1   0   6        7.23        9.74      2.03 o 
   2   0   6       11.70        9.42      1.77 o 
   3   0   6       13.21        8.35      5.48 o 
   4   0   6       11.81        5.03      3.27 o 
  -5   1   6        7.17        5.44      2.84 o 
  -4   1   6        0.37       -1.97      1.97 o 
  -3   1   6       15.17       15.52      2.76 o 
  -2   1   6       13.05       11.34      1.60 o 
  -1   1   6       39.69       41.03      1.98 o 
   0   1   6       24.96       23.15      1.60 o 
   1   1   6       26.90       31.50      2.35 o 
   2   1   6        2.53        4.21      1.23 o 
   3   1   6        8.45        9.19      1.71 o 
   4   1   6        3.63        6.89      2.82 o 
  -5   2   6        6.77        3.51      3.02 o 
  -4   2   6       43.07       48.42      4.86 o 
  -3   2   6       15.82       13.30      1.81 o 
  -2   2   6       15.03       12.48      1.48 o 
  -1   2   6      158.32      164.58      5.70 o 
   0   2   6       31.10       25.67      1.78 o 
   1   2   6       32.94       38.07      2.24 o 
   2   2   6        0.39        2.27      1.24 o 
   3   2   6       28.06       35.20      2.78 o 
   4   2   6        4.72       -0.66      3.27 o 
  -5   3   6        3.12        5.09      2.50 o 
  -4   3   6       70.34       76.23      5.39 o 
  -3   3   6       62.41       66.58      4.18 o 
  -2   3   6       29.16       32.41      2.21 o 
  -1   3   6       40.44       45.05      3.35 o 
   0   3   6       91.85       82.04      3.15 o 
   1   3   6       17.50       18.12      1.44 o 
   2   3   6        9.21       10.01      1.92 o 
   3   3   6        7.36        8.44      1.84 o 
  -5   4   6        2.20        1.53      2.68 o 
  -4   4   6       27.93       30.01      4.56 o 
  -3   4   6       52.19       45.91      3.50 o 
  -2   4   6       30.85       30.40      2.32 o 
  -1   4   6       32.83       32.08      2.13 o 
   0   4   6       17.30       18.45      1.53 o 
   1   4   6        2.87        2.27      0.69 o 
   2   4   6        0.84        0.98      0.75 o 
   3   4   6        3.04        4.45      1.75 o 
  -5   5   6       14.32       12.39      3.27 o 
  -4   5   6        5.25        1.00      2.11 o 
  -3   5   6       21.63       23.23      2.29 o 
  -2   5   6       68.34       66.08      4.05 o 
  -1   5   6       92.43      101.69      4.39 o 
   0   5   6        0.41        1.52      0.70 o 
   1   5   6       30.91       27.77      5.66 o 
   2   5   6        4.13        4.21      3.46 o 
   3   5   6        0.94       -0.75      4.74 o 
  -4   6   6       14.51       10.39      2.87 o 
  -3   6   6       37.69       42.35      2.97 o 
  -2   6   6      186.07      188.35      8.29 o 
  -1   6   6       20.65       21.64      1.74 o 
   0   6   6        3.15        3.67      0.98 o 
   1   6   6       32.10       22.70      3.94 o 
   2   6   6       17.50       11.38      4.95 o 
   3   6   6        4.88        7.98      5.48 o 
  -4   7   6        2.06       -1.29      3.07 o 
  -3   7   6       21.90       13.60      2.26 o 
  -2   7   6        0.21       -1.22      1.22 o 
  -1   7   6        5.69        5.11      2.73 o 
   0   7   6       25.88       25.66      4.69 o 
   1   7   6        0.75       -6.66      6.66 o 
   2   7   6       10.49        6.42      4.95 o 
  -3   8   6       15.32       15.33      7.00 o 
  -2   8   6        2.19        0.66      3.16 o 
  -1   8   6       20.13       22.24      3.65 o 
   0   8   6       12.54       14.29      3.94 o 
   1   8   6       14.60       12.07      3.94 o 
   2   8   6        0.22       -3.22      3.94 o 
  -3   9   6        2.52       -3.08      3.08 o 
  -2   9   6        0.82        2.06      2.46 o 
  -1   9   6        1.92        0.33      1.76 o 
   0   9   6        1.98       -2.69      3.68 o 
   1   9   6        6.10       -1.23      5.17 o 
  -1  10   6        0.92       -1.71      4.40 o 
   0  10   6        2.18        6.13      6.61 o 
  -5   0   7        0.28       -0.72      3.90 o 
  -4   0   7        4.41        1.47      4.11 o 
  -3   0   7        2.44        2.86      2.43 o 
  -2   0   7        0.00       -0.63      1.63 o 
  -1   0   7        0.25        1.85      1.74 o 
   0   0   7       15.15       13.13      2.25 o 
   1   0   7        6.19       11.25      2.16 o 
   2   0   7        7.99        6.94      2.16 o 
   3   0   7        3.41        2.98      2.24 o 
  -5   1   7        7.35        2.66      3.40 o 
  -4   1   7        4.28        4.77      3.00 o 
  -3   1   7        0.45        0.48      1.53 o 
  -2   1   7       42.91       44.62      2.86 o 
  -1   1   7       19.17       17.74      1.53 o 
   0   1   7      109.90      110.30      5.44 o 
   1   1   7       62.34       71.65      5.71 o 
   2   1   7        0.39        2.32      1.37 o 
   3   1   7       22.30       23.24      3.09 o 
  -5   2   7        0.59        0.70      4.37 o 
  -4   2   7        7.91        6.25      2.32 o 
  -3   2   7       27.87       24.18      3.54 o 
  -2   2   7       22.80       21.58      2.07 o 
  -1   2   7       14.99       16.67      2.33 o 
   0   2   7        6.61        5.54      1.04 o 
   1   2   7        3.59        3.62      1.13 o 
   2   2   7        9.42       10.24      1.68 o 
   3   2   7        0.10        2.41      2.39 o 
  -5   3   7        3.13        4.70      4.04 o 
  -4   3   7       33.26       37.34      5.69 o 
  -3   3   7       15.60       11.97      3.06 o 
  -2   3   7        2.70        0.76      1.19 o 
  -1   3   7       70.12       69.78      3.48 o 
   0   3   7       27.22       27.53      2.87 o 
   1   3   7       36.52       34.79      2.14 o 
   2   3   7        0.69        1.64      1.48 o 
   3   3   7       13.63       13.88      2.83 o 
  -5   4   7       10.68        7.94      6.54 o 
  -4   4   7       30.95       27.72      4.05 o 
  -3   4   7        5.54        6.12      1.86 o 
  -2   4   7      161.70      177.62      7.22 o 
  -1   4   7      148.78      149.08      5.95 o 
   0   4   7       21.27       24.57      1.90 o 
   1   4   7        2.96        3.56      1.95 o 
   2   4   7       14.56       14.61      1.62 o 
   3   4   7        0.79       -1.76      4.50 o 
  -4   5   7        2.67        3.27      5.21 o 
  -3   5   7       68.87       68.35      5.35 o 
  -2   5   7       52.39       54.76      2.94 o 
  -1   5   7       55.79       57.25      3.24 o 
   0   5   7        9.33        8.46      1.10 o 
   1   5   7       18.66       11.62      3.94 o 
   2   5   7        1.86        6.93      4.71 o 
   3   5   7        0.98        1.01      3.75 o 
  -4   6   7       16.17       20.48      3.58 o 
  -3   6   7        1.24        1.16      1.57 o 
  -2   6   7       39.95       45.97      3.25 o 
  -1   6   7       40.98       44.33      3.15 o 
   0   6   7        2.67        1.29      1.00 o 
   1   6   7        1.91       -3.20      3.20 o 
   2   6   7        2.88        1.97      4.45 o 
  -4   7   7        4.95        6.93      3.31 o 
  -3   7   7        5.77        8.87      3.09 o 
  -2   7   7        0.44        2.24      1.46 o 
  -1   7   7       24.03       25.09      3.20 o 
   0   7   7       12.11        8.39      5.19 o 
   1   7   7       16.21       11.83      4.69 o 
   2   7   7        0.72        6.18      4.45 o 
  -3   8   7       11.78        9.77      3.43 o 
  -2   8   7        7.09       10.28      2.49 o 
  -1   8   7        5.42        6.31      1.86 o 
   0   8   7        4.23        1.47      5.41 o 
   1   8   7        4.07        0.99      5.92 o 
  -2   9   7        2.80        1.85      3.29 o 
  -1   9   7        1.18        3.20      4.16 o 
   0   9   7        3.10        0.24      3.92 o 
  -5   0   8        4.11       10.68      5.34 o 
  -4   0   8        0.12       -0.96      4.35 o 
  -3   0   8        1.40        1.34      5.38 o 
  -2   0   8        8.53       11.75      2.51 o 
  -1   0   8       11.15       13.07      2.07 o 
   0   0   8       43.22       46.90      3.92 o 
   1   0   8       21.65       27.56      3.02 o 
   2   0   8        0.82        1.75      2.29 o 
   3   0   8        1.02       -0.75      4.98 o 
  -5   1   8        2.31        2.25      5.46 o 
  -4   1   8       29.96       27.03      4.38 o 
  -3   1   8       26.18       24.02      3.00 o 
  -2   1   8       38.73       39.97      2.75 o 
  -1   1   8       38.57       41.67      2.58 o 
   0   1   8        9.18        8.82      1.60 o 
   1   1   8       52.86       60.78      3.65 o 
   2   1   8        2.27        3.31      2.41 o 
   3   1   8        7.33        2.85      2.72 o 
  -5   2   8        0.96        1.22      3.02 o 
  -4   2   8        8.07       12.33      3.21 o 
  -3   2   8        7.33        5.06      2.85 o 
  -2   2   8       12.37       13.35      1.79 o 
  -1   2   8       80.78       87.78      4.35 o 
   0   2   8       71.86       75.39      3.77 o 
   1   2   8        5.48        3.06      1.46 o 
   2   2   8       12.89        9.58      3.74 o 
   3   2   8       11.60       10.27      6.52 o 
  -4   3   8       12.73       17.75      3.49 o 
  -3   3   8        4.53        4.80      2.06 o 
  -2   3   8       42.32       39.00      3.62 o 
  -1   3   8      140.56      165.69      6.80 o 
   0   3   8       43.58       49.83      2.85 o 
   1   3   8       24.52       21.81      2.40 o 
   2   3   8        6.77        6.99      1.47 o 
  -4   4   8        4.66        3.47      3.09 o 
  -3   4   8        6.36        4.27      2.05 o 
  -2   4   8       10.29       11.52      2.07 o 
  -1   4   8       12.64       12.40      2.36 o 
   0   4   8        4.59        6.18      2.40 o 
   1   4   8        0.51        1.14      1.48 o 
   2   4   8       11.26       12.17      4.71 o 
  -4   5   8       13.07       14.80      6.12 o 
  -3   5   8       12.51       12.29      3.45 o 
  -2   5   8       14.31       15.14      2.53 o 
  -1   5   8        8.65        6.13      1.39 o 
   0   5   8        8.93       10.66      1.44 o 
   1   5   8        2.26        2.16      0.68 o 
   2   5   8        0.94        3.22      4.21 o 
  -4   6   8        3.38        3.16      5.50 o 
  -3   6   8        6.91        4.92      2.25 o 
  -2   6   8       23.43       21.47      2.64 o 
  -1   6   8        5.37        4.12      2.04 o 
   0   6   8        1.45        1.10      1.02 o 
   1   6   8        5.22        7.17      4.45 o 
  -3   7   8       13.95       14.83      3.44 o 
  -2   7   8        3.47        0.51      2.65 o 
  -1   7   8        7.28        6.62      1.67 o 
   0   7   8        5.88        1.97      3.70 o 
   1   7   8        5.06        4.93      4.45 o 
  -2   8   8        4.87        7.14      6.91 o 
  -1   8   8       10.06        6.10      4.51 o 
   0   8   8        8.37        2.45      5.17 o 
  -4   0   9       11.28       21.07      5.82 o 
  -3   0   9       53.87       68.78     10.22 o 
  -2   0   9       10.38        9.01      2.67 o 
  -1   0   9       33.17       41.97      8.45 o 
   0   0   9       70.30       63.67      4.99 o 
   1   0   9       20.15       17.47      3.11 o 
   2   0   9       15.41       19.07      5.22 o 
  -4   1   9        6.11        3.26      4.35 o 
  -3   1   9        0.12       -1.79      2.07 o 
  -2   1   9       24.06       18.50      3.22 o 
  -1   1   9       47.27       47.47      3.17 o 
   0   1   9       21.83       21.01      2.20 o 
   1   1   9       20.07       23.68      5.21 o 
   2   1   9        6.62        4.69      2.43 o 
  -4   2   9        1.12        0.72      2.62 o 
  -3   2   9        0.02        0.94      2.32 o 
  -2   2   9        4.63        4.01      2.40 o 
  -1   2   9       45.88       49.92      3.40 o 
   0   2   9       12.17       11.52      3.30 o 
   1   2   9       16.53       17.73      2.95 o 
   2   2   9        8.31        3.05      2.89 o 
  -4   3   9        5.55       10.66      4.05 o 
  -3   3   9        7.54        8.65      3.27 o 
  -2   3   9        0.10        1.10      3.55 o 
  -1   3   9        0.76        3.26      1.62 o 
   0   3   9        8.74       10.03      1.72 o 
   1   3   9        9.56        6.85      1.69 o 
   2   3   9        3.56        1.49      3.97 o 
  -4   4   9        1.93        1.81      3.22 o 
  -3   4   9        7.46       12.44      3.96 o 
  -2   4   9        5.16        9.31      2.38 o 
  -1   4   9        2.55        2.94      1.42 o 
   0   4   9        4.48        4.51      1.83 o 
   1   4   9        2.48        1.56      1.84 o 
  -3   5   9        3.67        5.30      3.10 o 
  -2   5   9        0.64       -1.97      2.36 o 
  -1   5   9        1.90        2.00      2.00 o 
   0   5   9        2.54        4.75      1.43 o 
   1   5   9        7.31        5.46      4.45 o 
  -3   6   9        0.43       -0.69      2.19 o 
  -2   6   9        3.32        7.28      4.14 o 
  -1   6   9        3.60        1.22      1.97 o 
   0   6   9        0.77        4.95      5.70 o 
   1   6   9        1.00        3.70      4.21 o 
  -2   7   9        2.12        5.72      2.62 o 
  -1   7   9       10.23       14.55      2.69 o 
   0   7   9        0.16       -4.69      5.68 o 
  -4   0  10        3.91        1.95      4.35 o 
  -3   0  10        1.61        9.50      4.14 o 
  -2   0  10        8.05        7.60      3.68 o 
  -1   0  10       10.63        4.69      4.69 o 
   0   0  10        0.88       -2.72      2.72 o 
   1   0  10       11.95        6.93      4.71 o 
  -4   1  10        2.13       -1.82      3.67 o 
  -3   1  10        2.35       -2.28      2.28 o 
  -2   1  10        7.47        5.79      2.81 o 
  -1   1  10       11.36        9.43      3.00 o 
   0   1  10       16.65       11.08      2.85 o 
   1   1  10        3.57        0.35      2.72 o 
  -3   2  10       10.74        7.75      3.75 o 
  -2   2  10        1.13       -2.60      3.79 o 
  -1   2  10       13.97       22.87      9.84 o 
   0   2  10       12.81       10.79      3.76 o 
   1   2  10        4.19        0.21      3.46 o 
  -3   3  10        0.07       -1.18      2.80 o 
  -2   3  10        1.61        5.02      3.21 o 
  -1   3  10        3.84        6.79      2.17 o 
   0   3  10        0.13        0.99      2.36 o 
   1   3  10        2.71        3.73      4.23 o 
  -3   4  10        0.54       -2.57      2.57 o 
  -2   4  10        2.25        1.87      2.33 o 
  -1   4  10        2.68        7.72      3.99 o 
   0   4  10        1.20        0.21      2.47 o 
  -2   5  10        3.54       -0.47      3.92 o 
  -1   5  10        2.08       -1.24      2.24 o 
   0   5  10        2.02       -1.73      4.98 o 
  -3   0  11        1.27        2.69      3.90 o 
  -1   0  11        0.11        2.48      5.68 o 
  -3   1  11        4.46        4.55      3.19 o 
  -2   1  11        4.93        4.36      2.31 o 
  -1   1  11       11.19        9.95     10.57 o 
   0   1  11        2.06       -1.31      2.94 o 
  -2   2  11        0.76        1.30      2.39 o 
  -1   2  11        3.89        3.45      3.05 o 
   0   2  11        1.54       -0.91      2.97 o 
  -2   3  11        9.82        9.13      2.94 o 
  -1   3  11        9.26       10.00      3.30 o 
                                                 
